# Supplementary material for: Sinorhizobium meliloti GR4 Produces Chromosomal- and pSymA-Encoded Type IVc Pili That Influence the Interaction with Alfalfa Plants
Source: Plants (Basel). 2024 Feb 25;13(5):628. doi: 10.3390/plants13050628 (PMC10934763; doi:10.3390/plants13050628)
Supplement: Supplementary file 1 [file plants-13-00628-s001.zip]

Archive with 1 entries (1 files):
- plants-2841360-supplementary.pdf
